# Supplementary material for: Booster Vaccination with BNT162b2 Improves Cellular and Humoral Immune Response in the Pediatric Population Immunized with CoronaVac
Source: Vaccines (Basel). 2024 Aug 15;12(8):919. doi: 10.3390/vaccines12080919 (PMC11359105; doi:10.3390/vaccines12080919)
Supplement: Supplementary file 1 [file vaccines-12-00919-s001.zip]

Archive with 1 entries (1 files):
- vaccines-2887998-supplementary.pdf
